# Supplementary material for: The Influence of Fluid Intelligence, Executive Functions and Premorbid Intelligence on Memory in Frontal Patients
Source: Front Psychol. 2018 Jun 8;9:926. doi: 10.3389/fpsyg.2018.00926 (PMC6002504; doi:10.3389/fpsyg.2018.00926)
Supplement: Supplementary file 2 [file Table_2.xlsx]

## Sheet: Sheet1
Supplementary Table 2
Healthy control data on the RMT-30
n=57
Mean no. correct =26
Participant	Age	NART IQ	Education	RMT-30 No. Correct
C1	60	117	18	29
C2	31		13	14
C3	29	116	16	29
C4	31	121	18	30
C5	37	110	16	30
C6	19	116	13	27
C7	20	116	13	27
C8	43	117	16	29
C9	58	112	12	27
C10	31		11	30
C11	62	118	13	24
C12	65	105	10	28
C13	62	120	13	29
C14	65	115	16	21
C15	52	115	14	29
C16	73	123	16	27
C17	49	116	16	27
C18	29	110	17	28
C19	66	120	14	29
C20	51	112	17	28
C21	54	117	15	30
C22	52	122	16	29
C23	33	118	15	30
C24	54	116	15	28
C25	56	120	14	29
C26	67	117	12	27
C27	70	112	11	28
C28	56	120	16	30
401	19.75	121	13	26
403	45.3333	121	17	19
404	55.0833	115	13	21
405	36.3333	107	14	28
406	25.1667	122	20	20
407	47.1667	102	14	28
408	44.9167	100	11	23
409	49.9167	123	17	30
410	52.5833	101	11	19
411	36.0833	111	13	25
412	45.9167	120	17	26
413	53.6667	126	17	16
414	38.5	107	13	29
415	29.9167	123	19	29
416	56.4167	127	16	16
417	64	123	13	22
418	72.3333	116	13	29
419	62.75	110	11	29
420	65.25	121	13	28
421	65.6667	126	17	25
422	65.75	123	17	22
423	64.8333	124	17	21
425	71.4167	108	12	28
426	68.5833	111	9	29
427	67.6667	103	16	29
428	70.75	102	11	20
429	61.5	97	11	24
431	79.75	107	13	30
432	72.9167	100	13	22
